# Supplementary material for: Chlorine-Induced Toxicity on Murine Cornea: Exploring the Potential Therapeutic Role of Antioxidants
Source: Cells. 2024 Mar 5;13(5):458. doi: 10.3390/cells13050458 (PMC10930774; doi:10.3390/cells13050458)
Supplement: Supplementary file 1 [file cells-13-00458-s001.zip]

Archive with 1 entries (1 files):
- cells-2819559-supplementary.pdf
